# Supplementary material for: Improving Surfactin Production in Bacillus subtilis 168 by Metabolic Engineering
Source: Microorganisms. 2024 May 15;12(5):998. doi: 10.3390/microorganisms12050998 (PMC11124408; doi:10.3390/microorganisms12050998)
Supplement: Supplementary file 1 [file microorganisms-12-00998-s001.zip]

Archive with 1 entries (1 files):
- microorganisms-2999573-supplementary.pdf
